# Supplementary material for: Wild Insects Contribute More to Mango Pollination and Yield than Exotic Honeybees During Induced Off-Season Flowering in Southern Mexico
Source: Plants (Basel). 2026 Apr 7;15(7):1124. doi: 10.3390/plants15071124 (PMC13074445; doi:10.3390/plants15071124)
Supplement: Supplementary file 1 [file plants-15-01124-s001.zip]

Archive with 1 entries (1 files):
- plants-4155700-supplementary.pdf
